# Supplementary material for: When to stop reviewing: validation of stop criteria in ASReview
Source: BMC Med Res Methodol. 2026 May 9;26:109. doi: 10.1186/s12874-026-02866-5 (PMC13156873; doi:10.1186/s12874-026-02866-5)
Supplement: Supplementary file 1 — Supplementary Material 1. [file 12874_2026_2866_MOESM1_ESM.xlsx]

## Sheet: Table S2
Supplementary Table S2. Results for Stop Criterion 2 (SC2) by Training Sample Size
SC2 threshold: 10% of dataset size. SC2 triggers when the largest gap between consecutive relevant studies exceeds the threshold.
Dataset	Training sample (%)	N simulations	SC2 triggered (n)	SC2 triggered (%)	Missed studies mean (when triggered)	Missed studies max
Appenzeller-Herzog (2019)	1	1000	951	95.1	1	1
	5	1000	942	94.2	1	2
	10	1000	899	89.9	1	1
	15	1000	835	83.5	1	1
	20	1000	784	78.4	1	1
	25	1000	746	74.6	1	1
	30	1000	706	70.6	1	1
Bos (2018)	1	1000	0	0	-	0
	5	1000	0	0	-	0
	10	1000	0	0	-	0
	15	1000	0	0	-	0
	20	1000	0	0	-	0
	25	1000	0	0	-	0
	30	1000	0	0	-	0
Hall (2012)	1	1000	980	98	1	1
	5	1000	935	93.5	1	1
	10	1000	839	83.9	1	1
	15	1000	623	62.3	1	1
	20	1000	253	25.3	1	1
	25	1000	26	2.6	1	1
	30	1000	0	0	-	0
Menon (2022)	1	1000	1000	100	1.97	3
	5	1000	997	99.7	1.9	3
	10	1000	989	98.9	1.86	3
	15	1000	979	97.9	1.72	3
	20	1000	955	95.5	1.68	3
	25	1000	938	93.8	1.6	3
	30	1000	903	90.3	1.54	3
Van der Waal (2022)	1	1000	971	97.1	1	1
	5	1000	953	95.3	1	2
	10	1000	902	90.2	1	1
	15	1000	848	84.8	1	1
	20	1000	813	81.3	1	1
	25	1000	763	76.3	1	1
	30	1000	693	69.3	1	1
Note. SC2 = Stop Criterion 2. The threshold for SC2 was set at 10% of the total dataset size across all simulations.
