# Supplementary material for: When to stop reviewing: validation of stop criteria in ASReview
Source: BMC Med Res Methodol. 2026 May 9;26:109. doi: 10.1186/s12874-026-02866-5 (PMC13156873; doi:10.1186/s12874-026-02866-5)
Supplement: Supplementary file 2 — Supplementary Material 2. [file 12874_2026_2866_MOESM2_ESM.txt]

"""
ASReview Stop Criteria Simulation
==================================
Authors: C. Kempny, K. Annac, D. Wahidie, Y. Yilmaz-Aslan, P. Brzoska
Institution: Lehrstuhl für Versorgungsforschung, Universität Witten/Herdecke
Contact: christian.kempny@uni-wh.de

Description:
    This script simulates the ASReview screening process for a single dataset
    from the SYNERGY repository to evaluate three stop criteria for terminating
    title and abstract screening.

    For each combination of initial training sample size (prob1: 1–30%) and
    1,000 independent simulation runs, the script records:
      - Stop criterion 1: estimated vs. actual number of relevant studies
      - Stop criterion 2: position of first gap exceeding a threshold of
                          consecutive irrelevant studies
      - Stop criterion 3: position of the last relevant study (as % of dataset)

    Results are appended row-by-row to a CSV file named after the dataset.

Usage:
    Set DATASET_NAME and OUTPUT_DIR before running.
    The script was applied separately to each of the five datasets used in
    the study (Appenzeller-Herzog_2019, Bos_2018, Hall_2012, Menon_2022,
    Van_der_Waal_2022).

Requirements:
    asreview, synergy-dataset, pandas, pathlib, math, os, shutil
"""

import math
import os
import shutil
import pandas as pd
from pathlib import Path
from IPython.display import clear_output

from asreview import ASReviewData, ASReviewProject, open_state
from asreview.review import ReviewSimulate
from asreview.models.classifiers import NaiveBayesClassifier
from asreview.models.query import MaxQuery
from asreview.models.balance import DoubleBalance
from asreview.models.feature_extraction import Tfidf
from synergy_dataset import Dataset

# =============================================================================
# CONFIGURATION – adjust before running
# =============================================================================

DATASET_NAME = "Appenzeller-Herzog_2019"   # Name of the SYNERGY dataset
OUTPUT_DIR   = Path("simulation_data")      # Directory for output CSV and temp files
N_SIMULATIONS = 1000                        # Simulations per sample size
SAMPLE_PERCENTAGES = [1, 5, 10, 15, 20, 25, 30]  # Initial training sample sizes (%)

# =============================================================================
# SETUP
# =============================================================================

OUTPUT_DIR.mkdir(exist_ok=True)
project_path = OUTPUT_DIR
csv_path = str(OUTPUT_DIR / "file.csv")
output_csv = str(OUTPUT_DIR / f"{DATASET_NAME}_output.csv")

# =============================================================================
# HELPER FUNCTIONS
# =============================================================================

def dataset_ready(name_database):
    """Load a SYNERGY dataset and save it as a CSV for ASReview."""
    d = Dataset(name_database)
    df = d.to_frame()
    df.to_csv(csv_path, index=False)
    return df


def n_fraction_cases(perc_1, n_cases):
    """Calculate the number of records for the initial training sample."""
    return math.ceil((perc_1 * n_cases) / 100)


def random_sample_draw(df, n_required_cases):
    """
    Draw a random sample and count relevant/irrelevant records.
    If no relevant records are found, n_prior_included is set to 1
    to allow ASReview model initialization (fallback for sparse datasets).
    """
    random_samples = df.sample(n_required_cases)
    counts = random_samples["label_included"].value_counts()
    n_prior_included = counts.get(1, 0)
    n_prior_excluded = counts.get(0, 0)
    if n_prior_included == 0:
        return 1, n_prior_excluded
    return n_prior_included, n_prior_excluded


def presumed_cases(n_inc_cases, n_frac_cases, n_total_cases):
    """Extrapolate the estimated total number of relevant studies from the sample."""
    return math.ceil((n_inc_cases / n_frac_cases) * n_total_cases)


def error_probability(e_prob, n_pres_cases):
    """
    Apply an error tolerance to the estimated number of relevant studies.
    E.g. e_prob=0.99 means the criterion triggers at 99% of the estimated count.
    """
    return math.ceil(n_pres_cases * e_prob)


def stop_x(stop_perc, n_total_cases):
    """Calculate the absolute number of consecutive irrelevant studies for stop criterion 2."""
    return math.ceil((stop_perc * n_total_cases) / 100)


def review(n, n_included_sample_rev, n_excluded_sample_rev):
    """Run a single ASReview simulation and return the ordered screening labels."""
    project = ASReviewProject.create(
        project_path=project_path / f"api_simulation_{n}",
        project_id=f"api_example_{n}",
        project_mode="simulate",
        project_name=f"api_example_{n}",
    )
    project.add_dataset(csv_path)

    data_obj = ASReviewData.from_file(csv_path)
    reviewer = ReviewSimulate(
        as_data=data_obj,
        model=NaiveBayesClassifier(),
        query_model=MaxQuery(),
        balance_model=DoubleBalance(),
        feature_model=Tfidf(),
        n_instances=1,
        project=project,
        n_prior_included=n_included_sample_rev,
        n_prior_excluded=n_excluded_sample_rev,
        stop_if="min",
    )
    project.update_review(status="review")
    try:
        reviewer.review()
        project.mark_review_finished()
    except Exception as err:
        project.update_review(status="error")
        raise err

    export_path = OUTPUT_DIR / "api_example.asreview"
    project.export(export_path)

    with open_state(str(export_path)) as state:
        labels = state.get_labels(priors=False)

    return labels


def delete_datafiles(n):
    """Remove temporary ASReview project files after each simulation."""
    export_path = OUTPUT_DIR / "api_example.asreview"
    if export_path.exists():
        os.remove(export_path)
    folder_path = OUTPUT_DIR / f"api_simulation_{n}"
    if folder_path.exists():
        shutil.rmtree(folder_path)


def count_included_found(labels):
    """Count how many relevant studies were found in the simulation."""
    return labels.value_counts().get(1, 0)


def pos_last_included(labels):
    """Return the position (index) of the last relevant study in the ranked output."""
    indices = labels[labels == 1].index
    return indices[-1]


def check_if_1_stop_crit(count_ones, n_found_in_fraction, n_included_cases_est):
    """
    Evaluate stop criterion 1: difference between estimated and actual
    number of relevant studies (including those found in the training sample).
    Positive = overestimated (stopped too late or correctly).
    Negative = underestimated (stopped too early, relevant studies missed).
    """
    total_found = count_ones + n_found_in_fraction
    if n_included_cases_est == total_found:
        return 0
    return total_found - n_included_cases_est


def check_if_2_stop_crit(stop_after_x, labels):
    """
    Evaluate stop criterion 2: find the first gap larger than stop_after_x
    consecutive irrelevant studies between two relevant studies.
    Returns the number of relevant studies missed after that gap, and the
    position where the gap occurred.
    """
    indices_of_ones = labels[labels == 1].index
    differences = indices_of_ones[1:] - indices_of_ones[:-1]
    positions = indices_of_ones[:-1][differences > stop_after_x]

    if len(positions) == 0:
        return 0, "N.N"

    index_in_indices = (indices_of_ones > positions[0]).argmax()
    missed = len(indices_of_ones) - index_in_indices
    return missed, positions[0]


# =============================================================================
# MAIN SIMULATION LOOP
# =============================================================================

# Write CSV header before starting
header = pd.DataFrame(columns=[
    "Durchgangsnummer", "Anzahl an Studien", "Prozent zum 1. Screen",
    "Anzahl für 1. Screening", "Trainingsdaten-Anzahl Included",
    "Trainingsdaten-Anzahl Excluded", "Wahrscheinlich vorhandene Included",
    "Prozent für Wahrscheinlich Included",
    "Wahrscheinlich vorhandene Included mit Fehlerwert",
    "Stopp-Prozent", "Stopp nach X Excluded", "Letzte gefundene Studie bei",
    "Stop Criterion 1", "Stop Criterion 2 an Position",
    "Stop Criterion 2 ausgeschlossene Included", "Stop richtig?"
])
header.to_csv(output_csv, index=False)

# Load dataset
df = dataset_ready(DATASET_NAME)
n_cases = len(df)

for prob1 in SAMPLE_PERCENTAGES:
    print(f"Starting prob1 = {prob1}%")
    for n in range(1, N_SIMULATIONS + 1):

        n_frac_cases = n_fraction_cases(prob1, n_cases)
        n_included_sample, n_excluded_sample = random_sample_draw(df, n_frac_cases)
        labels = review(n, n_included_sample, n_excluded_sample)

        for prob2 in [0.90, 0.95, 0.99, 1.0]:
            for prob3 in [1, 5, 10, 15, 20, 25, 30]:

                n_pres_cases = presumed_cases(n_included_sample, n_frac_cases, n_cases)
                n_pres_cases_prob = error_probability(prob2, n_pres_cases)
                stop_after_x = stop_x(prob3, n_cases)

                n_included_found = count_included_found(labels)
                pos_last_inc = pos_last_included(labels)
                crit1 = check_if_1_stop_crit(n_included_found, n_included_sample, n_pres_cases_prob)
                crit2, crit2_pos = check_if_2_stop_crit(stop_after_x, labels)
                all_ones = labels[labels == 1].index

                if crit1 <= 0 and crit2 == 0:
                    result = "Alle Gefunden"
                elif crit1 > 0:
                    result = "Zu früh abgebrochen nach Stop 1"
                else:
                    result = "Zu früh abgebrochen nach Stop 2"

                data_dict = {
                    "Durchgangsnummer": [n],
                    "Anzahl an Studien": [n_cases],
                    "Prozent zum 1. Screen": [prob1],
                    "Anzahl für 1. Screening": [n_frac_cases],
                    "Trainingsdaten-Anzahl Included": [n_included_sample],
                    "Trainingsdaten-Anzahl Excluded": [n_excluded_sample],
                    "Wahrscheinlich vorhandene Included": [n_pres_cases],
                    "Prozent für Wahrscheinlich Included": [prob2],
                    "Wahrscheinlich vorhandene Included mit Fehlerwert": [n_pres_cases_prob],
                    "Stopp-Prozent": [prob3],
                    "Stopp nach X Excluded": [stop_after_x],
                    "Letzte gefundene Studie bei": [pos_last_inc],
                    "Stop Criterion 1": [crit1],
                    "Stop Criterion 2 an Position": [crit2_pos],
                    "Stop Criterion 2 ausgeschlossene Included": [crit2],
                    "Stop richtig?": [result],
                }

                # Store positions of all relevant studies as additional columns
                for i, pos in enumerate(all_ones, start=1):
                    data_dict[i] = pos

                pd.DataFrame(data_dict).to_csv(output_csv, mode="a", header=False, index=False)

        delete_datafiles(n)
        clear_output()

print(f"Done. Results saved to {output_csv}")
